# Supplementary material for: The repurposing of type I-E CRISPR-Cascade for gene activation in plants
Source: Commun Biol. 2019 Oct 18;2:383. doi: 10.1038/s42003-019-0637-6 (PMC6802105; doi:10.1038/s42003-019-0637-6)
Supplement: Supplementary file 3 — Supplementary Data 1 [file 42003_2019_637_MOESM3_ESM.xlsx]

## Sheet: Fig. 2D
	-sgRNA Ctrl	+sgRNA
Replicate 1	8.1	59.9
Replicate 2	11.9	60
Replicate 3	10	44.1
Measurements made in ppm DsRed

## Sheet: Fig. 2F
	-crRNA Ctrl	CasD	CasE	CasA	CasA/D/E
Replicate 1	5.7	13.2	24.1	29.9	107.1
Replicate 2	2.6	20.7	14.8	28.6	119.6
Replicate 3	7.3	12.4	24.7	44	80
Measurements made in ppm DsRed

## Sheet: Fig. 3E
	dCas9	SthCascade
Replicate 1	79	173
Replicate 2	92	115
Replicate 3	203	170
Measurements made as anthocynanin positive cells
